# Supplementary material for: The Impacts of Dietary Change on Greenhouse Gas Emissions, Land Use, Water Use, and Health: A Systematic Review
Source: PLoS One. 2016 Nov 3;11(11):e0165797. doi: 10.1371/journal.pone.0165797 (PMC5094759; doi:10.1371/journal.pone.0165797)
Supplement: S1 Table — A-C. Included studies, study details, and environmental impacts for GHG emissions, land use, and water use. (XLSX) [file pone.0165797.s004.xlsx]

## Sheet: additional table1a
S1 Table A. Included studies, study details, and environmental impacts for GHG emissions.
Study		Sustainable diet type	Country	Year of baseline intake	Intake data type	Environmental data type	Includes emissions from land use change*	Isocaloric	% of meat or dairy reduction	Relative difference (%)
Abeliotis et al. (2016)	64	Vegetarian	Greece	2011	FBS	LCA	N/A	Yes	-	-34
Abeliotis et al. (2016)	64	Ruminants replaced by monogastric	Greece	2011	FBS	LCA	N/A	Yes	-	-24
Almendros et al. (2013)	19	Mediterannean	Spain	2006	Dietary survey	LCA	Yes	No	-	-51
Aston et al. (2012)	21	Meat partially replaced by mixed food	UK	2000-2001	Dietary survey	LCA	N/A	Yes	0.417582	-12
Audsley et al. (2009)	22	Vegetarian	UK	2005	FBS	LCA	Yes	Yes	-	-40
Audsley et al. (2009)	22	Ruminants replaced by monogastric	UK	2005	FBS	LCA	Yes	Yes	-	-36
Audsley et al. (2009)	22	Meat + dairy partially replaced by plants-based food	UK	2005	FBS	LCA	Yes	Yes	0.5	-35
Audsley et al. (2009)	22	Meat + dairy partially replaced by plants-based food	UK	2005	FBS	LCA	Yes	Yes	0.5	-40
Audsley et al. (2010)	23	Ruminants replaced by monogastric	UK	2005	FBS	LCA	Yes	Yes	75% of ruminant replaced by 45% increase in monogastric	-9
Audsley et al. (2010)	23	Meat + dairy partially replaced by plants-based food	UK	2005	FBS	LCA	Yes	Yes	40% dairy, 64% meat	-19
Berners-Lee et al. (2012)	24	Vegan (meat replaced by plant-based foods)	UK	2008-2009	Combination of FBS and dietary survey	LCA	N/A	Yes	-	-31
Berners-Lee et al. (2012)	24	Vegetarian (meat replaced by dairy)	UK	2008-2009	Combination of FBS and dietary survey	LCA	N/A	Yes	-	-22
Berners-Lee et al. (2012)	24	Vegan (self-selected)	UK	2008-2009	Combination of FBS and dietary survey	LCA	N/A	Yes	-	-23
Berners-Lee et al. (2012)	24	Vegetarian (self-selected)	UK	2008-2009	Combination of FBS and dietary survey	LCA	N/A	Yes	-	-18
Berners-Lee et al. (2012)	24	Vegan (according to USDA)	UK	2008-2009	Combination of FBS and dietary survey	LCA	N/A	Yes	-	-25
Berners-Lee et al. (2012)	24	Vegetarian (according to USDA)	UK	2008-2009	Combination of FBS and dietary survey	LCA	N/A	Yes	-	-25
Biesbroek et al. (2014)	25	Meat partially replaced by plant-based food	Netherlands	1993-1997	Dietary survey	LCA	N/A	No	0.333333	-10
Biesbroek et al. (2014)	25	Meat partially replaced by dairy products	Netherlands	1993-1997	Dietary survey	LCA	N/A	No	0.333333	-1
Bryngelsson et al. (2016)	70	Vegan	Sweden	2013	Dietary survey	LCA	No	Yes	-	-72
Bryngelsson et al. (2016)	70	Vegetarian	Sweden	2013	Dietary survey	LCA	No	Yes	-	-36
Bryngelsson et al. (2016)	70	Ruminants replaced by monogastric	Sweden	2013	Dietary survey	LCA	No	Yes	-	-26
Bryngelsson et al. (2016)	70	Meat partially replaced by plant-based food	Sweden	2013	Dietary survey	LCA	No	Yes	0.5	-15
Carbon Trust et al. (2016)	67	Healthy guidelines + further optimisation	UK	2008-2011	Dietary survey	LCA	N/A	Yes	-	-31.0345
Davis et al. (2016)	73	Vegetarian	Global	2009	FBS	LCA	No	No	-	-56.2
Davis et al. (2016)	73	Mediterannean	Global	2009	FBS	LCA	No	No	-	-11.8
Davis et al. (2016)	73	Pescatarian	Global	2009	FBS	LCA	No	No	-	-55.4
Donati et al. (2016)	66	Healthy guidelines + further optimisation	Italy	2014	Dietary survey	LCA	N/A	No	-	-51
Fazeni and Steinmueller (2011)	28	Healthy guidelines	Austria	2001-2006	FBS	LCA	N/A	Yes	-	-32
Freyer and Weik (2008)	29	Healthy guidelines	Austria	2001	Dietary survey	LCA	N/A	No	-	-16
Germani et al. (2014)	30	Mediterannean	Italy	2005-2006	Dietary survey	Unclear	N/A	No	-	-29
Goldstein et al. (2016)	65	Vegan	Denmark	2003-2008	Dietary survey	LCA	No	Yes	-	-60
Goldstein et al. (2016)	65	Vegetarian	Denmark	2003-2008	Dietary survey	LCA	No	Yes	-	-46
Grabs (2015)	31	Vegetarian	Sweden	2006	Household expenditure survey	Input-output LCA/hybrid-LCA	N/A	Yes	-	-20
Green et al. (2015)	9	Healthy guidelines	UK	2008-2011	Dietary survey	LCA	No	Yes	-	-17
Green et al. (2015)	9	Healthy guidelines + further optimisation	UK	2008-2011	Dietary survey	LCA	No	Yes	-	-40
Heller and Keoleian (2014)	33	Healthy guidelines + further optimisation	US	2010	FBS	LCA	N/A	No	-	-33
Heller and Keoleian (2014)	32	Vegan	US	2010	FBS	LCA	N/A	No	-	-53
Heller and Keoleian (2014)	32	Vegetarian	US	2010	FBS	LCA	N/A	No	-	-33
Heller and Keoleian (2014)	32	Healthy guidelines	US	2010	FBS	LCA	N/A	No	-	-1
Heller and Keoleian (2014)	32	Healthy guidelines	US	2010	FBS	LCA	N/A	Yes	-	12
Hendrie et al. (2014)	34	Healthy guidelines	Australia	1995	Dietary survey	Input-output analysis	N/A	Yes	-	-23
Hendrie et al. (2014)	34	Healthy guidelines + further optimisation	Australia	1995	Dietary survey	Input-output analysis	N/A	No	-	-25
Hoolohan et al. (2013)	36	Vegetarian	UK	2008-2009	Combination of FBS and dietary survey	LCA	N/A	Yes	-	-35
Hoolohan et al. (2013)	36	Ruminants replaced by monogastric	UK	2008-2009	Combination of FBS and dietary survey	LCA	N/A	Yes	-	-18
Horgan et al. (2016)	72	Healthy guidelines	UK	2008-2011	Dietary survey	LCA	N/A	Yes	-	-15.407
Horgan et al. (2016)	72	Healthy guidelines + further optimisation	UK	2008-2011	Dietary survey	LCA	N/A	Yes	-	-26.7442
Macdiarmid et al. (2012)	11	Healthy guidelines + further optimisation	UK	2008-2010	Dietary survey	LCA	N/A	Yes	-	-36
Martin et al. (2016)	68	Meat partially replaced by plant-based food	Sweden	2011	FBS	LCA	N/A	Yes	0.25	-8.16327
Martin et al. (2016)	68	Pescatarian	Sweden	2011	FBS	LCA	N/A	Yes	-	-31.1224
Martin et al. (2016)	68	Healthy guidelines	Sweden	2011	FBS	LCA	N/A	No	-	-14.7959
Meier and Christen (2013)	38	Vegan	Germany	2006	Dietary survey	Input-output LCA/hybrid-LCA	Yes	Yes	-	-53
Meier and Christen (2013)	38	Vegetarian	Germany	2006	Dietary survey	Input-output LCA/hybrid-LCA	Yes	Yes	-	-24
Meier and Christen (2013)	38	Healthy guidelines	Germany	2006	Dietary survey	Input-output LCA/hybrid-LCA	Yes	Yes	-	-11
Meier and Christen (2013)	38	Healthy guidelines + further optimisation	Germany	2006	Dietary survey	Input-output LCA/hybrid-LCA	Yes	Yes	-	-12
Noleppa (2012)	40	Healthy guidelines	Germany	2009	Combination of FBS and dietary survey	LCA	Yes	No	-	-14
Pairotti et al. (2014)	42	Vegetarian	Italy	-	"Italian Food Basket", official national metric of average intake	LCA	N/A	Yes	-	-15
Pairotti et al. (2014)	42	Healthy guidelines	Italy	-	"Italian Food Basket", official national metric of average intake	LCA	N/A	Yes	-	-2
Pairotti et al. (2014)	42	Mediterannean	Italy	-	"Italian Food Basket", official national metric of average intake	LCA	N/A	Yes	-	-7
Perignon et al. (2016)	75	Healthy guidelines + further optimisation	France	2006-2007	Dietary survey	Input-output LCA/hybrid-LCA	No	Yes	-	-30
Ranganathan et al. (2016)	69	Meat partially replaced by mixed food	Global (those eating above minimum kcals)	2006	FBS	Environmental impacts model	Yes	Yes	0.5	-4.2
Ranganathan et al. (2016)	69	Balanced energy intake	Global (those eating above minimum kcals)	2006	FBS	Environmental impacts model	Yes	Yes	0.5	-2.8
Ranganathan et al. (2016)	69	Ruminants replaced by monogastric	Global (those eating above minimum kcals)	2006	FBS	Environmental impacts model	Yes	Yes	0.33	-3.5
Ranganathan et al. (2016)	69	Meat partially replaced by plant-based food	Global (those eating above minimum kcals)	2006	FBS	Environmental impacts model	Yes	Yes	0.33	-4.4
Ranganathan et al. (2016)	69	Balanced energy intake	Global (those eating above minimum kcals)	2006	FBS	Environmental impacts model	Yes	Yes	0.33	-1.8
Risku-Norja et al. (2009)	45	Vegan	Finland	2006	FBS	LCA	N/A	Yes	-	-48
Risku-Norja et al. (2009)	45	Healthy guidelines + further optimisation	Finland	2006	FBS	LCA	N/A	Yes	-	-16
Risku-Norja et al. (2009)	45	Ruminants replaced by monogastric + no dairy	Finland	2006	FBS	LCA	N/A	Yes	-	-33
Roos et al. (2015)	46	Healthy guidelines	Sweden	2010-2011	Dietary survey	LCA	Yes	Yes	-	-32
Sabate et al. (2015)	74	Vegan	US/Can	2001-2007	Dietary survey	LCA	N/A	Yes	N/A	-42
Sabate et al. (2015)	74	Vegetarian	US/Can	2001-2007	Dietary survey	LCA	N/A	Yes	N/A	-28
Sabate et al. (2015)	74	Meat partially replaced by mixed food	US/Can	2001-2007	Dietary survey	LCA	N/A	Yes	N/A	-20
Sabate et al. (2015)	74	Pescatarian	US/Can	2001-2007	Dietary survey	LCA	N/A	Yes	N/A	-24
Saxe (2014)	47	New Nordic Diet	Denmark	2011	Combination of FBS and dietary survey	LCA	Yes	Yes	-	-30
Saxe et al. (2013)	48	Healthy guidelines	Denmark	2011	Combination of FBS and dietary survey	LCA	No	Yes	-	-8
Saxe et al. (2013)	48	New Nordic Diet	Denmark	2011	Combination of FBS and dietary survey	LCA	No	Yes	-	-7
Scarborough et al. (2014)	49	Vegan	UK	1993-1999	Dietary survey	LCA	N/A	Yes	-	-50
Scarborough et al. (2014)	49	Vegetarian	UK	1993-1999	Dietary survey	LCA	N/A	Yes	-	-35
Scarborough et al. (2014)	49	Meat partially replaced by mixed food	UK	1993-1999	Dietary survey	LCA	N/A	Yes	Compares meat intakes of <50g/d vs. >100g/d	-21
Soret et al. (2014)	50	Vegetarian	US/Can	2001-2007	Dietary survey	LCA	N/A	Yes	-	-29
Soret et al. (2014)	50	Meat partially replaced by mixed food	US/Can	2001-2007	Dietary survey	LCA	N/A	Yes	0.8	-22
Springmann et al. (2016)	71	Vegan	Global	2005-2007	FBS	LCA	No	No	-	-66.6312
Springmann et al. (2016)	71	Vegetarian	Global	2005-2007	FBS	LCA	No	No	-	-57.9874
Springmann et al. (2016)	71	Healthy guidelines	Global	2005-2007	FBS	LCA	No	No	-	-23.8006
Stamm (2015)	61	Vegan	Norway	2010-2011	Dietary survey	LCA	N/A	Yes	-	-39
Stamm (2015)	61	Vegetarian	Norway	2010-2011	Dietary survey	LCA	N/A	Yes	-	-17
Stamm (2015)	61	Meat partially replaced by plant-based food	Norway	2010-2011	Dietary survey	LCA	N/A	Yes	0.6	-15
Stamm (2015)	61	Balanced energy intake	Norway	2010-2011	Dietary survey	LCA	N/A	Yes	-	-16
Stamm (2015)	61	Pescatarian	Norway	2010-2011	Dietary survey	LCA	N/A	Yes	-	-17
Thompson et al. (2013)	53	Healthy guidelines + further optimisation	France	2006-2007	Dietary survey	LCA	No	Yes	-	-25
Tilman and Clark (2014)	8	Vegetarian	Global	2009	FBS	LCA	No	No	-	-43
Tilman and Clark (2014)	8	Mediterannean	Global	2009	FBS	LCA	No	No	-	-6
Tilman and Clark (2014)	8	Pescatarian	Global	2009	FBS	LCA	No	No	-	-30
Tom et al. (2015)	62	Balanced energy intake	US	2010	FBS	LCA	N/A	Yes	-	-9
Tom et al. (2015)	62	Healthy guidelines	US	2010	FBS	LCA	N/A	Yes	-	11
Tom et al. (2015)	62	Healthy guidelines	US	2010	FBS	LCA	N/A	No	-	6
Trolle et al. (2014)	54	Healthy guidelines	Denmark	2003-2008	Dietary survey	LCA	N/A	Yes	-	-4
Trolle et al. (2014)	54	Healthy guidelines + further optimisation	Denmark	2003-2008	Dietary survey	LCA	N/A	Yes	-	-23
Tukker et al. (2011)	55	Healthy guidelines	EU	2003	FBS	Input-output analysis	No	Yes	-	2
Tukker et al. (2011)	55	Mediterannean	EU	2003	FBS	Input-output analysis	No	Yes	-	-6
Tukker et al. (2011)	55	Healthy guidelines + further optimisation	EU	2003	FBS	Input-output analysis	No	Yes	-	-7
Tyszler et al. (2016)	56	Vegan	Netherlands	2007-2010	Dietary survey	LCA	N/A	Yes	-	-40
Tyszler et al. (2016)	56	Pescatarian	Netherlands	2007-2010	Dietary survey	LCA	N/A	Yes	-	-23
Tyszler et al. (2016)	56	Healthy guidelines	Netherlands	2007-2010	Dietary survey	LCA	N/A	Yes	-	-10
Tyszler et al. (2016)	56	Healthy guidelines + further optimisation	Netherlands	2007-2010	Dietary survey	LCA	N/A	Yes	-	-38
Van Dooren et al. (2014)	57	Vegan	Netherlands	1998	Dietary survey	LCA	N/A	Yes	-	-35
Van Dooren et al. (2014)	57	Vegetarian	Netherlands	1998	Dietary survey	LCA	N/A	Yes	-	-22
Van Dooren et al. (2014)	57	Healthy guidelines + further optimisation	Netherlands	1998	Dietary survey	LCA	N/A	Yes		-17
Van Dooren et al. (2014)	57	Healthy guidelines	Netherlands	1998	Dietary survey	LCA	N/A	Yes	-	-12
Van Dooren et al. (2014)	57	Mediterannean	Netherlands	1998	Dietary survey	LCA	N/A	Yes	-	-17
Van Dooren et al. (2016)	63	New Nordic Diet	Netherlands	2007-2010	Dietary survey	LCA	N/A	Yes	-	9
Van Dooren et al. (2016)	63	Healthy guidelines	Netherlands	2007-2010	Dietary survey	LCA	N/A	No	-	-13
Van Dooren et al. (2016)	63	Mediterannean	Netherlands	2007-2010	Dietary survey	LCA	N/A	No	-	-8
Van Dooren et al. (2016)	63	Healthy guidelines + further optimisation	Netherlands	2007-2010	Dietary survey	LCA	N/A	No	-	-26
Vieux et al. (2012)	60	Meat partially replaced by plant-based food	France	2006-2007	Dietary survey	LCA	N/A	Yes	20%; 50g/day min.	0
Vieux et al. (2012)	60	Meat partially replaced by dairy products	France	2006-2007	Dietary survey	LCA	N/A	Yes	20%; 50g/day min.	-2
Vieux et al. (2012)	60	Meat partially replaced by mixed food	France	2006-2007	Dietary survey	LCA	N/A	Yes	20%; 50g/day min.	-3
Vieux et al. (2012)	60	Balanced energy intake (assuming low physical activity)	France	2006-2007	Dietary survey	LCA	N/A	Yes	-	-11
Vieux et al. (2012)	60	Meat partially replaced by plant-based food	France	2006-2007	Dietary survey	LCA	N/A	Yes	65%; 50g/d max.	3
Vieux et al. (2012)	60	Meat partially replaced by dairy products	France	2006-2007	Dietary survey	LCA	N/A	Yes	65%; 50g/d max.	-4
Vieux et al. (2012)	60	Meat partially replaced by mixed food	France	2006-2007	Dietary survey	LCA	N/A	Yes	65%; 50g/d max.	-7
Vieux et al. (2012)	60	Balanced energy intake (assuming moderate physical activity)	France	2006-2007	Dietary survey	LCA	N/A	Yes	-	-2
Westhoek et al. (2014)	10	Meat partially replaced by mixed food	EU	2007	Combination of FBS and dietary survey	Environmental impacts model	Yes	Yes	0.5	-5
Westhoek et al. (2014)	10	Meat (all meat) + dairy partially replaced by plants-based food	EU	2007	Combination of FBS and dietary survey	Environmental impacts model	Yes	Yes	0.5	-31
Westhoek et al. (2014)	10	Meat (beef) + dairy partially replaced by plants-based food	EU	2007	Combination of FBS and dietary survey	Environmental impacts model	Yes	Yes	0.5	-26
*N/A indicates not enough information was given in the study to assess if emissions included those from land use change

## Sheet: additional table1b
S1 Table B. Included studies, study details, and environmental impacts for land use.
Study		Sustainable diet type	Country	Year of baseline intake	Intake data type	Environmental data type	Isocaloric	% of meat or dairy reduction	Relative difference (%)
Almendros et al. (2013)	19	Mediterannean	Spain	2006	Dietary survey	LCA	No	-	-32
Arnoult et al. (2010)	20	Healthy guidelines	UK & Wales	2003-4	Dietary survey	Environmental impacts model	Yes	-	-18
Audsley et al. (2010)	23	Ruminants replaced by monogastric	UK	2005	FBS	LCA	Yes	75% of ruminant replaced by 45% increase in monogastric	-39
Audsley et al. (2010)	23	Meat + dairy partially replaced by plants-based food	UK	2005	FBS	LCA	Yes	40% dairy, 64% meat	-42
Biesbroek et al. (2014)	25	Meat partially replaced by plant-based food	Netherlands	1993-1997	Dietary survey	LCA	No	0.333333	-10
Biesbroek et al. (2014)	25	Meat partially replaced by dairy products	Netherlands	1993-1997	Dietary survey	LCA	No	0.333333	-4
Bryngelsson et al. (2016)	70	Vegan	Sweden	2013	Dietary survey	LCA	Yes	-	-80.4435
Bryngelsson et al. (2016)	70	Vegetarian	Sweden	2013	Dietary survey	LCA	Yes	-	-46.273
Bryngelsson et al. (2016)	70	Ruminants replaced by monogastric	Sweden	2013	Dietary survey	LCA	Yes	-	-36.8421
Bryngelsson et al. (2016)	70	Meat partially replaced by plant-based food	Sweden	2013	Dietary survey	LCA	Yes	0.5	-17.2322
Carbon Trust et al. (2016)	67	Healthy guidelines + further optimisation	UK	2008-2011	Dietary survey	Own calculations	Yes	-	-34.2657
Davis et al. (2016)	73	Vegetarian	Global	2009	FBS	Own calculations	No	-	-65.8
Davis et al. (2016)	73	Mediterannean	Global	2009	FBS	Own calculations	No	-	-21.4
Davis et al. (2016)	73	Pescatarian	Global	2009	FBS	Own calculations	No	-	-62.4
Donati et al. (2016)	66	Healthy guidelines + further optimisation	Italy	2014	Dietary survey	LCA	No	-	-26
Goldstein et al. (2016)	65	Vegan	Denmark	2003-2008	Dietary survey	LCA	Yes	-	-78
Goldstein et al. (2016)	65	Vegetarian	Denmark	2003-2008	Dietary survey	LCA	Yes	-	-67
Martin et al. (2016)	68	Meat partially replaced by plant-based food	Sweden	2011	FBS	LCA	Yes	0.25	-10.4167
Martin et al. (2016)	68	Pescatarian	Sweden	2011	FBS	LCA	Yes	-	-45.8333
Martin et al. (2016)	68	Healthy guidelines	Sweden	2011	FBS	LCA	No	-	-20.8333
Meier et al. (2014)	39	Vegan	Germany	2006	Dietary survey	Input-output LCA/hybrid-LCA	Yes	-	-43.7209
Meier et al. (2014)	39	Vegetarian	Germany	2006	Dietary survey	Input-output LCA/hybrid-LCA	Yes	-	-28
Meier et al. (2014)	39	Healthy guidelines	Germany	2006	Dietary survey	Input-output LCA/hybrid-LCA	Yes	-	-15
Meier et al. (2014)	39	Healthy guidelines + further optimisation	Germany	2006	Dietary survey	Input-output LCA/hybrid-LCA	Yes	-	-18
Noleppa and von Witzke (2012)	41	Healthy guidelines	Germany	2011	Combination of FBS and dietary survey	Unclear	No	-	-10
Peters et al. (2007)	43	Vegetarian	NY (US)	2000	FBS	Own calculations	Yes	-	-55
Ranganathan et al. (2016)	69	Meat partially replaced by mixed food	Global (those eating above minimum kcals)	2006	FBS	Environmental impacts model	Yes	0.5	-3
Ranganathan et al. (2016)	69	Balanced energy intake	Global (those eating above minimum kcals)	2006	FBS	Environmental impacts model	Yes	0.5	-2.8
Ranganathan et al. (2016)	69	Ruminants replaced by monogastric	Global (those eating above minimum kcals)	2006	FBS	Environmental impacts model	Yes	0.33	-3.4
Ranganathan et al. (2016)	69	Meat partially replaced by plant-based food	Global (those eating above minimum kcals)	2006	FBS	Environmental impacts model	Yes	0.33	-4.4
Ranganathan et al. (2016)	69	Balanced energy intake	Global (those eating above minimum kcals)	2006	FBS	Environmental impacts model	Yes	0.33	-1.8
Roos et al. (2015)	46	Healthy guidelines	Sweden	2010-2011	Dietary survey	LCA	Yes	-	-21
Temme et al. (2013)	51	Vegan	Netherlands	2003	Dietary survey	Own calculations	No	-	-51
Temme et al. (2013)	51	Meat + dairy partially replaced by plants-based food	Netherlands	2003	Dietary survey	Own calculations	No	0.3	-16
Thaler et al. (2015)	52	Healthy guidelines	Austria	2001-2006	Combination of FBS and dietary survey	Own calculations	Yes	-	-28
Tilman and Clark (2014)	8	Vegetarian	Global	2009	FBS	Own calculations	No	-	-28
Tilman and Clark (2014)	8	Mediterannean	Global	2009	FBS	Own calculations	No	-	-27
Tilman and Clark (2014)	8	Pescatarian	Global	2009	FBS	Own calculations	No	-	-29
Tyszler et al. (2014)	56	Vegan	Netherlands	2007-2010	Dietary survey	LCA	Yes	-	-40
Tyszler et al. (2014)	56	Pescatarian	Netherlands	2007-2010	Dietary survey	LCA	Yes	-	-33
Tyszler et al. (2014)	56	Healthy guidelines	Netherlands	2007-2010	Dietary survey	LCA	Yes	-	-5
Tyszler et al. (2014)	56	Healthy guidelines + further optimisation	Netherlands	2007-2010	Dietary survey	LCA	Yes	-	-40
Van Dooren et al. (2014)	57	Vegan	Netherlands	1998	Dietary survey	LCA	Yes	-	-59
Van Dooren et al. (2014)	57	Vegetarian	Netherlands	1998	Dietary survey	LCA	Yes	-	-51
Van Dooren et al. (2014)	57	Healthy guidelines + further optimisation	Netherlands	1998	Dietary survey	LCA	Yes		-45
Van Dooren et al. (2014)	57	Healthy guidelines	Netherlands	1998	Dietary survey	LCA	Yes	-	-37
Van Dooren et al. (2014)	57	Mediterannean	Netherlands	1998	Dietary survey	LCA	Yes	-	-48
Van Dooren et al. (2016)	63	New Nordic Diet	Netherlands	2007-2010	Dietary survey	LCA	Yes	-	-17.5904
Van Dooren et al. (2016)	63	Healthy guidelines	Netherlands	2007-2010	Dietary survey	LCA	No	-	-25.7831
Van Dooren et al. (2016)	63	Mediterannean	Netherlands	2007-2010	Dietary survey	LCA	No	-	0
Van Dooren et al. (2016)	63	Healthy guidelines + further optimisation	Netherlands	2007-2010	Dietary survey	LCA	No	-	-31.0843
Westhoek et al. (2014)	10	Meat + dairy partially replaced by plants-based food	EU	2007	Combination of FBS and dietary survey	Environmental impacts model	Yes	0.5	-13

## Sheet: additional table1c
S1 Table C. Included studies, study details, and environmental impacts for water use.
Study		Sustainable diet type	Country	Year of baseline intake	Intake data type	Environmental data type	Isocaloric	% of meat or dairy reduction	Relative difference (%)
Almendros et al. (2013)	19	Mediterannean	Spain	2006	Dietary survey	LCA	No	-	-1
Capone et al. (2013)	26	Mediterannean	Italy	2005-2006	Dietary survey	Secondary data	No	-	-41
Carbon Trust et al. (2016)	67	Healthy guidelines + further optimisation	UK	2008-2011	Dietary survey	Secondary data	Yes	-	-17.3913
da Silva et al. (2013)	27	Vegetarian	Brazil (limited to one city)	2012	Dietary survey	Secondary data	No	-	-43
Davis et al. (2016)	73	Vegetarian	Global	2009	FBS	Secondary data	No	-	-21.6
Davis et al. (2016)	73	Mediterannean	Global	2009	FBS	Secondary data	No	-	21.4
Davis et al. (2016)	73	Pescatarian	Global	2009	FBS	Secondary data	No	-	-18
Donati et al. (2016)	66	Healthy guidelines + further optimisation	Italy	2014	Dietary survey	LCA	No	-	-9
Germani et al. (2014)	30	Mediterannean	Italy	2005-2006	Dietary survey	Unclear	No	-	-18
Hess et al. (2014)	35	Healthy guidelines	UK	2005	FBS	Secondary data	No	-	-3
Jalava et al. (2014)	37	Vegetarian	Global	2007-2009	FBS	Secondary data	Yes	-	-22
Jalava et al. (2014)	37	Healthy guidelines	Global	2007-2009	FBS	Secondary data	Yes	-	-2
Javala et al. (2016)	76	Vegetarian	Global	2009-2011	FBS	Secondary data	Yes	-	-16
Javala et al. (2016)	76	Healthy guidelines	Global	2009-2011	FBS	Secondary data	Yes	-	-6
Javala et al. (2016)	76	Meat + dairy partially replaced by plants-based food	Global	2009-2011	FBS	Secondary data	Yes	0.75	-11
Meier and Christen (2013)	38	Vegan	Germany	2006	Dietary survey	Input-output LCA/hybrid-LCA	Yes	-	107
Meier and Christen (2013)	38	Vegetarian	Germany	2006	Dietary survey	Input-output LCA/hybrid-LCA	Yes	-	85
Meier and Christen (2013)	38	Healthy guidelines	Germany	2006	Dietary survey	Input-output LCA/hybrid-LCA	Yes	-	-26
Meier and Christen (2013)	38	Healthy guidelines + further optimisation	Germany	2006	Dietary survey	Input-output LCA/hybrid-LCA	Yes	-	-27
Renault and Wallender (2000)	44	Vegetarian	US	1995	FBS	Own calculations	Yes	-	-52
Renault and Wallender (2000)	44	Ruminants replaced by monogastric	US	1995	FBS	Own calculations	Yes	50% of beef replaced by poultry	-11
Renault and Wallender (2000)	44	Meat + dairy partially replaced by plants-based food	US	1995	FBS	Own calculations	Yes	0.25	-15
Renault and Wallender (2000)	44	Meat + dairy partially replaced by plants-based food	US	1995	FBS	Own calculations	Yes	0.25	-37
Tom et al. (2015)	62	Balanced energy intake	US	2010	FBS	Secondary data	Yes	-	-8
Tom et al. (2015)	62	Healthy guidelines	US	2010	FBS	Secondary data	Yes	-	16
Tom et al. (2015)	62	Healthy guidelines	US	2010	FBS	Secondary data	No	-	10
Vanham (2013)	58	Vegetarian	Austria	1996-2005	FBS	Secondary data	No	-	-37
Vanham (2013)	58	Healthy guidelines	Austria	1996-2005	FBS	Secondary data	No	-	-25
Vanham et al. (2013)	59	Vegetarian	EU	1996-2005	FBS	Secondary data	No	-	-38
Vanham et al. (2013)	59	Healthy guidelines	EU	1996-2005	FBS	Secondary data	No	-	-23
Vanham et al. (2013)	59	Healthy guidelines + further optimisation	EU	1996-2005	FBS	Secondary data	No	-	-30
Vanham et al. (2016)	77	Vegetarian	Netherlands	1996-2005	FBS	Secondary data	No	-	-42
Vanham et al. (2016)	77	Healthy guidelines	Netherlands	1996-2005	FBS	Secondary data	No	-	-32
Vanham et al. (2016)	77	Pescatarian	Netherlands	1996-2005	FBS	Secondary data	No	-	-38
