# Supplementary material for: The Impacts of Dietary Change on Greenhouse Gas Emissions, Land Use, Water Use, and Health: A Systematic Review
Source: PLoS One. 2016 Nov 3;11(11):e0165797. doi: 10.1371/journal.pone.0165797 (PMC5094759; doi:10.1371/journal.pone.0165797)
Supplement: S2 Table — (XLSX) [file pone.0165797.s005.xlsx]

## Sheet: quality
S2 Table. Number of sustainable dietary patterns showing greater, lower, or neutral environmental impacts, and Spearman’s coefficients, after removal of grey literature, and studies that did not meet quality criteria.
	GHG emissions			Land use			Water use
	Quality	Grey literature		Quality	Grey literature		Quality	Grey literature
Greater	6	5		4	5		2	1
Lower	5	3		2	2		1	0
Neutral	2	6		4	4		1	8
Spearman's rho (ρ)	0.99, p<0.0001	0.97, p<0.0001		0.83, p=0.042	0.98, p<0.0001		0.4, p=0.6	1.0, p<0.0001
